# Supplementary material for: Combined impacts of deforestation and wildlife trade on tropical biodiversity are severely underestimated
Source: Nat Commun. 2018 Oct 3;9:4052. doi: 10.1038/s41467-018-06579-2 (PMC6170487; doi:10.1038/s41467-018-06579-2)
Supplement: Supplementary file 4 — Supplementary Data 1 [file 41467_2018_6579_MOESM4_ESM.xlsx]

## Sheet: Sheet1
Scientific Name	Common name	Persecution	Persc_source	Area_2015KM2	Perc change 00-15	Gen time	expected hloss 3 gen	Hunting impact	perc sundaland	Combined hunting Hloss	perc PA	PA area15 km2	Current Red List	Hloss Red List	Hunt Red List	Combined Red List	Notes
Alophoixus bres	Brown-cheeked Bulbul	High	DM	7380.12	-2.21923	not_set	-1.48938	99.773	100	98.2836	23.6679	1746.72	LC	LC	CR	CR	One of the most highly traded birds in Java; recent split, so previous assessments may have been clouded by different taxonomic treatment
Berenicornis comatus	White-crowned Hornbill	High	LH	388279	18.2694	19	50.267	54.1477	89.0694	104.415	14.2539	55345.1	NT	EN	EN	CR	One of the rarest hornbills; probably under intense hunting pressure
Chloropsis cochinchinensis	Javan Leafbird	High	DM	6896.52	-6.45151	4.2	-5.55653	99.7747	100	94.2181	27.0237	1863.7	NT	LC	CR	CR	One of the most highly traded birds in Java; recent split, so previous assessments may have been clouded by different taxonomic treatment
Ciconia stormi	Storm's Stork	Medium	LH	325407	21.6335	16.1	50.4244	31.9064	99.9427	82.3309	12.6131	41043.9	EN	EN	VU	CR	Previously considered endangered, but habitat destruction coupled with hunting would lead to upgrading
Gracula robusta	Nias Hill Myna	High	DM	329.461	-1.3774	4.1	-1.13535	99.8382	100	98.7029	0	0	CR	LC	CR	CR	Nearly extinct in the wild, and under intense poaching pressure based on inflated sales price on market
Lophura erythrophthalma	Malay Crestless Fireback	High	LH	88717.3	35.2058	5	29.9706	54.2199	99.6514	84.1905	24.4074	21653.6	VU	NT	EN	CR	Naturally rare, but habitat degradation coupled with hunting pressure would lead to upgrade
Pycnonotus dispar	Ruby-throated Bulbul	High	DM	75213.7	36.043	not_set	21.5901	84.6445	100	106.235	29.2779	22021	VU	NT	CR	CR	One of the more highly traded birds in Java; recent split, so previous assessments may have been clouded by different taxonomic treatment
Rhabdotorrhinus corrugatus	Wrinkled Hornbill	Medium	LH	209608	29.2075	19	67.3992	34.3311	98.725	101.73	14.0631	29477.4	NT	EN	VU	CR	The only Asian hornbill that is almost exclusively restricted to fairly low elevations, where habitat destruction and hunting pressure are highest
Rhinoplax vigil	Helmeted Hornbill	High	IT	468226	15.6253	19.8	46.3134	54.2274	94.7534	100.541	15.6155	73115.9	CR	VU	EN	CR	Massive international trade has led to precipitous decline
Alophoixus tephrogenys	Grey-cheeked Bulbul	High	DM	216454	28.2202	not_set	17.298	56.5283	95.1136	73.8264	14.6327	31673	LC	NT	EN	EN	"Replacement species" for Straw-headed Bulbul as the latter has gone regionally extinct in many areas, hence under intense poaching pressure
Anthracoceros malayanus	Black Hornbill	Low	LH	267941	22.4018	9.2	33.9859	19.1837	98.0854	53.1696	16.9235	45345	NT	VU	NT	EN	Hunting pressure along with habitat destruction
Argusianus argus	Great Argus	High	LH	512210	16.4899	5.4	16.3959	52.7918	95.6797	69.1877	17.1095	87636.7	NT	NT	EN	EN	Hunting pressure along with habitat destruction
Bubo sumatranus	Barred Eagle-owl	Low	DM	461860	17.9153	11.6	34.1727	16.5434	97.2848	50.7161	14.611	67482.5	LC	VU	NT	EN	Habitat destruction along with increased trade as a consequence of Harry Potter effect
Buceros rhinoceros	Rhinoceros Hornbill	Medium	LH	522459	16.2075	18.4	45.1014	26.689	98.9649	71.7904	17.2401	90072.5	NT	VU	NT	EN	Hunting pressure along with habitat destruction
Chloropsis media	Sumatran Leafbird	High	DM	33528	2.21273	4.2	1.84288	72.0153	100	73.8582	37.2079	12475	VU	LC	EN	EN	Rare foothill endemic of Sumatra that has now entered the trade in conjunction with the recent leafbird fashion
Chloropsis sonnerati	Greater Green Leafbird	High	DM	453555	17.7261	4.2	13.9108	55.0537	93.2842	68.9645	14.9508	67810.1	VU	LC	EN	EN	Massive recent trade: recent leafbird fashion in Indonesia mainly fueled by this species's beautiful song
Columba argentina	Silvery Pigeon	Medium	LH/DM	8214.7	0	5.6	0	50	100	50	0	0	CR	LC	LC	EN	Widespread destruction of its small-island habitat coupled with documented hunting pressure
Ducula oenothorax	Enggano Imperial-pigeon		LH	173.969	-15.2525	6.6	-22.1789	0	100	-22.1789	6.66483	11.5947	NT	LC	LC	EN	Extremely high hunting pressure recently documented
Geokichla interpres	Chestnut-capped Thrush	High	DM	251262	13.9586	not_set	8.92558	58.5665	94.1983	67.4921	10.184	25588.6	NT	LC	EN	EN	Habitat destruction along with poaching pressure mostly in Lesser Sundas portion of range
Geokichla leucolaema	Enggano Thrush		LH	173.85	-15.2745	not_set	-10.6625	0	100	-10.6625	6.66103	11.5802	NT	LC	LC	EN	Habitat destruction with some local hunting
Lophura ignita	Bornean Crested Fireback	High	LH	272474	11.9642	5	11.3188	57.9184	100	69.2372	9.13813	24899	NT	LC	EN	EN	Hunting pressure along with habitat destruction
Lophura rufa	Malay Crested Fireback	High	LH	108226	27.2996	5	24.0816	48.8634	84.2674	72.945	25.4123	27502.8	NT	NT	VU	EN	Hunting pressure along with habitat destruction
Nisaetus bartelsi	Javan Hawk-eagle	High	DM/LH	5392.28	-8.79226	18.5	-38.3151	99.7536	100	61.4386	32.4968	1752.32	EN	LC	CR	EN	Rare Javan endemic; under hunting pressure and offered for sale on markets despite being the National Bird of Indonesia
Nisaetus nanus	Wallace's Hawk-eagle		LH	337104	21.9619	18.5	55.895	0	97.9668	55.895	12.6962	42799.2	VU	EN	LC	EN	Hunting pressure along with habitat destruction
Otus enganensis	Enggano Scops-owl		DM	173.857	-15.2733	3.7	-11.9018	0	100	-11.9018	6.66076	11.5802	NT	LC	LC	EN	Some local poaching due to Harry Potter effect in its small range
Polyplectron schleiermacheri	Bornean Peacock-pheasant	High	LH	141207	5.13804	5	5.01665	47.9873	100	53.004	9.87132	13939	EN	LC	VU	EN	Hunting pressure along with habitat destruction
Psittacula longicauda	Long-tailed Parakeet	Medium	DM/LH/IT	233732	27.242	7.5	33.7931	33.5234	99.3261	67.3165	12.069	28209	NT	VU	VU	EN	Hunting/poaching pressure along with habitat destruction
Zosterops flavus	Javan White-eye	Medium	DM	5836.03	23.3263	3.5	15.1739	43.5719	100	58.7457	20.3501	1187.64	VU	NT	VU	EN	Extremely high poaching; intensely traded in Java; as of March 218 not reliably found at traditional points of occurrence in the wild any longer
Zosterops salvadorii	Enggano White-eye		DM	174.249	-14.975	3.5	-10.9939	0	100	-10.9939	6.64342	11.5761	LC	LC	LC	EN	local poaching in its small range
Anorrhinus galeritus	Bushy-crested Hornbill	Low	LH	514723	16.5092	9.8	27.7743	15.8362	95.3018	43.6104	17.045	87734.4	LC	NT	NT	VU
Batrachostomus auritus	Large Frogmouth			236562	24.3414	7.5	30.7963	0	99.8256	30.7963	11.5494	27321.6	NT	VU	LC	VU
Chloropsis cyanopogon	Lesser Green Leafbird	Low	DM	377184	20.7934	4.2	16.1287	17.4773	95.5859	33.606	15.5286	58571.6	NT	NT	NT	VU
Cyornis caerulatus	Large-billed Blue-flycatcher	Medium	DM	301065	22.9403	not_set	14.2828	33.6227	100	47.9055	11.9512	35981	VU	LC	VU	VU	Locally extremely high poaching for local markets along with habitat destruction
Cyornis olivaceus	Fulvous-chested Jungle-flycatcher	Low	DM	91841.6	32.5981	3.8	22.1571	22.96	92.8132	45.1171	26.5256	24361.6	LC	NT	NT	VU
Lophura bulweri	Bulwer's Pheasant	High	LH	222363	4.32323	5	4.23709	43.1061	100	47.3432	13.9389	30994.9	VU	LC	VU	VU
Lophura pyronota	Bornean Crestless Fireback	Medium	LH	229957	17.1793	5	15.8681	32.8921	100	48.7602	8.21504	18891.1	VU	NT	VU	VU	Hunting pressure along with habitat destruction
Loriculus galgulus	Blue-crowned Hanging-parrot	Low	DM	523161	15.8002	5.2	15.227	16.0053	95.631	31.2324	17.1169	89549	LC	NT	NT	VU
Loriculus pusillus	Yellow-throated Hanging-parrot	Medium	DM	8935.67	-3.38956	4.4	-3.02428	49.8926	100	46.8683	23.687	2116.59	NT	LC	VU	VU
Malacocincla sepiaria	Horsfield's Babbler	Medium	DM	383651	13.2434	4.9	12.2222	27.877	100	40.0992	14.4134	55297.2	LC	LC	NT	VU
Melanoperdix niger	Black Partridge	Medium	LH	334971	22.7644	3.9	16.383	30.8981	99.8265	47.2811	12.1936	40845	VU	NT	VU	VU
Microhierax latifrons	White-fronted Falconet		LH	23905	22.124	8.3	30.9262	0	100	30.9262	11.6807	2792.28	NT	VU	LC	VU
Otus umbra	Simeulue Scops-owl		DM	529.302	22.1287	3.7	15.2083	0	100	15.2083	0	0	NT	NT	LC	VU
Pellorneum nigrocapitatum	Black-capped Babbler	Low	DM	450646	18.2777	4.1	13.9978	16.3375	94.9571	30.3353	14.5801	65704.6	LC	LC	NT	VU
Pericrocotus igneus	Fiery Minivet	Low	DM	386280	19.6753	not_set	12.3691	17.6682	92.8837	30.0373	15.6392	60411.2	NT	LC	NT	VU
Platylophus galericulatus	Crested Jay	Medium	DM	533256	15.4954	5.5	15.7462	27.0325	94.6982	42.7786	17.2331	91896.5	NT	NT	NT	VU
Psittinus abbotti	Simeulue Parrot		DM/LH	532.897	24.2573	3.8	16.9612	0	100	16.9612	0	0	NT	NT	LC	VU
Pycnonotus zeylanicus	Straw-headed Bulbul	High	DM/IT	345108	11.6183	not_set	7.48106	41.8087	99.9922	49.2898	14.4357	49818.8	EN	LC	VU	VU	Wide persecuted outside Indonesia so our results likely under estimate threat
Rhizothera longirostris	Long-billed Partridge	Medium	LH	411605	18.8308	3.9	13.7405	29.8367	92.5897	43.5772	16.5319	68045.9	NT	LC	NT	VU
Rollulus rouloul	Crested Partridge	Medium	LH	516548	16.6517	5	15.4179	26.4611	94.0935	41.8791	17.0029	87828	NT	NT	NT	VU
Treron capellei	Large Green-pigeon	Low	LH	346785	21.7216	4.2	16.7894	17.7588	97.6843	34.5482	12.6247	43780.7	VU	NT	NT	VU
Trichixos pyrropygus	Rufous-tailed Shama	Medium	DM	398552	18.8577	3.8	13.4309	27.5333	99.7946	40.9642	12.9531	51625	NT	LC	NT	VU
Actenoides concretus	Rufous-collared Kingfisher			495644	14.1687	6.6	17.1315	0	95.5905	17.1315	17.5436	86953.7	NT	NT	LC	NT
Aegithina viridissima	Green Iora			405055	18.6968	4.8	16.5245	0	96.8207	16.5245	13.1834	53400	NT	NT	LC	NT
Alcedo peninsulae	Malay Blue-banded Kingfisher			350963	21.6744	4.5	17.8393	0	93.9234	17.8393	12.6513	44401.3	NT	NT	LC	NT
Alophoixus phaeocephalus	Yellow-bellied Bulbul	Low	DM	524223	15.8037	not_set	10.05	16.0238	98.4387	26.0739	17.0721	89496.1	LC	LC	NT	NT
Anthreptes simplex	Plain Sunbird			313119	18.3515	5.7	18.9819	0	92.489	18.9819	11.5089	36036.7	LC	NT	LC	NT
Arborophila graydoni	Sabah Partridge		LH	5712.14	15.0115	5.4	15.0359	0	100	15.0359	12.2678	700.753	LC	NT	LC	NT
Batrachostomus cornutus	Sunda Frogmouth			326872	16.4476	7.5	21.9699	0	100	21.9699	14.0649	45974.1	LC	NT	LC	NT
Batrachostomus stellatus	Gould's Frogmouth			334278	18.1049	7.5	23.9079	0	100	23.9079	12.5346	41900.2	NT	NT	LC	NT
Blythipicus rubiginosus	Maroon Woodpecker			504590	16.7233	5	15.4791	0	95.2517	15.4791	17.0497	86030.9	LC	NT	LC	NT
Caloramphus fuliginosus	Bornean Brown Barbet			354434	13.1126	8.5	20.0601	0	100	20.0601	12.0508	42712.2	LC	NT	LC	NT
Caloramphus hayii	Malay Brown Barbet			71785.5	18.4926	8.5	27.1179	0	85.5371	27.1179	27.0409	19411.5	NT	NT	LC	NT
Caprimulgus concretus	Bonaparte's Nightjar			303712	23.281	5.6	23.1098	0	100	23.1098	11.88	36081	VU	NT	LC	NT
Centropus rectunguis	Short-toed Coucal			349929	21.808	3.8	15.3764	0	100	15.3764	12.6747	44352.4	VU	NT	LC	NT
Chrysocolaptes validus	Orange-backed Woodpecker			430390	18.7406	5	17.1871	0	98.2496	17.1871	16.5409	71190.3	LC	NT	LC	NT
Chrysophlegma humii	Chequer-throated Yellownape			383404	15.5656	5.6	16.075	0	94.5095	16.075	11.7787	45160	NT	NT	LC	NT
Chrysophlegma miniaceum	Banded Woodpecker			455172	17.483	5.6	17.8776	0	93.3441	17.8776	14.3614	65368.9	LC	NT	LC	NT
Cyanoderma erythropterum	Chestnut-winged Babbler			127092	27.3029	3.7	18.4458	0	92.1904	18.4458	25.7984	32787.7	LC	NT	LC	NT
Cyornis turcosus	Malay Blue-flycatcher	Low	DM	323978	19.4638	not_set	12.2438	16.1295	100	28.3733	12.8121	41508.4	NT	LC	NT	NT
Dicaeum everetti	Brown-backed Flowerpecker			92225.9	29.9091	not_set	18.2422	0	100	18.2422	14.5351	13405.1	NT	NT	LC	NT
Dinopium rafflesii	Olive-backed Woodpecker			291141	23.0012	5.8	23.5766	0	93.1588	23.5766	13.4396	39128.2	NT	NT	LC	NT
Erythropitta granatina	Garnet Pitta			254202	23.6863	4.2	18.1721	0	100	18.1721	11.8917	30229	NT	NT	LC	NT
Erythropitta ussheri	Black-crowned Pitta			12724	24.0773	4.15	18.2466	0	100	18.2466	11.4783	1460.5	NT	NT	LC	NT
Erythrura prasina	Pin-tailed Parrotfinch	Low	DM	515829	16.2124	not_set	10.2975	16.2865	89.2371	26.584	17.0395	87894.9	LC	LC	NT	NT
Eupetes macrocerus	Rail-babbler			401675	18.771	5.3	18.1456	0	95.9936	18.1456	13.2883	53375.8	NT	NT	LC	NT
Eurylaimus ochromalus	Black-and-yellow Broadbill			358470	20.3345	4.2	15.8003	0	91.4668	15.8003	13.6291	48856.2	NT	NT	LC	NT
Harpactes diardii	Diard's Trogon			328928	21.8856	7.3	27.5217	0	94.9756	27.5217	13.505	44421.8	NT	NT	LC	NT
Harpactes duvaucelii	Scarlet-rumped Trogon			390754	20.0059	7.3	25.4762	0	92.7712	25.4762	13.2001	51580	NT	NT	LC	NT
Harpactes kasumba	Red-naped Trogon			307718	21.9833	7.3	27.6266	0	98.506	27.6266	13.0769	40240	NT	NT	LC	NT
Hemicircus sordidus	Grey-and-buff Woodpecker			408745	18.5644	5	17.0392	0	94.0536	17.0392	14.8653	60761.2	LC	NT	LC	NT
Hemiprocne longipennis	Grey-rumped Treeswift			370481	19.9026	7.5	25.9579	0	84.3647	25.9579	14.5007	53722.3	LC	NT	LC	NT
Hierococcyx fugax	Malay Hawk-cuckoo			518022	15.8623	7	20.0089	0	95.7128	20.0089	17.3924	90096.3	LC	NT	LC	NT
Hierococcyx vagans	Moustached Hawk-cuckoo			368426	16.691	7	20.9417	0	86.6836	20.9417	13.3465	49172.1	NT	NT	LC	NT
Hydrornis irena	Malay Banded Pitta			120585	28.0763	4.2	21.1857	0	90.9433	21.1857	25.9664	31311.5	NT	NT	LC	NT
Indicator archipelagicus	Malay Honeyguide			400270	18.7362	5.8	19.6444	0	95.8247	19.6444	13.3247	53334.8	NT	NT	LC	NT
Kenopia striata	Striped Wren-babbler			47974.2	24.0454	4.4	19.2098	0	95.104	19.2098	21.0748	10110.5	NT	NT	LC	NT
Lalage fimbriata	Lesser Cuckoo-shrike			388449	19.0398	4.6	16.1623	0	94.6686	16.1623	13.5793	52748.5	LC	NT	LC	NT
Lyncornis temminckii	Malay Eared-nightjar			484495	17.372	5.4	17.1976	0	99.7779	17.1976	15.6029	75595.2	LC	NT	LC	NT
Macronus ptilosus	Fluffy-backed Tit-babbler			83278	32.2336	3.9	22.4434	0	97.708	22.4434	18.7492	15614	NT	NT	LC	NT
Malacopteron affine	Sooty-capped Babbler			72571.5	31.4891	4.8	26.3255	0	97.3744	26.3255	13.4054	9728.47	NT	NT	LC	NT
Malacopteron albogulare	Grey-breasted Babbler			239224	21.5846	4.8	18.8375	0	100	18.8375	14.9576	35782.2	NT	NT	LC	NT
Malacopteron magnirostre	Moustached Babbler			482660	16.9828	4.8	15.1228	0	96.5997	15.1228	16.766	80922.7	LC	NT	LC	NT
Microhierax fringillarius	Black-thighed Falconet		LH	436241	17.5268	8.3	25.3723	0	92.9202	25.3723	14.9016	65006.8	LC	NT	LC	NT
Nisaetus alboniger	Blyth's Hawk-eagle		LH	366882	9.08078	18.5	28.6098	0	94.0317	28.6098	19.2909	70775	LC	NT	LC	NT
Nyctyornis amictus	Red-bearded Bee-eater			516007	16.5889	6.2	18.6857	0	89.2142	18.6857	17.0201	87824.9	LC	NT	LC	NT
Orthotomus ruficeps	Ashy Tailorbird			203845	27.6966	not_set	17.0033	0	94.878	17.0033	13.254	27017.7	LC	NT	LC	NT
Orthotomus sericeus	Rufous-tailed Tailorbird			268911	25.6788	not_set	15.8588	0	93.0789	15.8588	12.4112	33375	LC	NT	LC	NT
Otus rufescens	Reddish Scops-owl	Low	DM	411481	16.0336	3.7	11.2447	16.5729	100	27.8177	14.5335	59802.6	NT	LC	NT	NT
Pellorneum capistratum	Rufous-browed Babbler	Low		6822.38	-4.37162	4.1	-3.64435	29.9444	100	26.3001	24.3455	1660.94	LC	LC	NT	NT
Phaenicophaeus curvirostris	Chestnut-breasted Malkoha			277042	24.9702	4.2	19.0643	0	91.264	19.0643	14.5571	40329.2	LC	NT	LC	NT
Phaenicophaeus diardi	Black-bellied Malkoha			411209	19.2346	4.2	15.0082	0	94.199	15.0082	13.5206	55597.9	NT	NT	LC	NT
Phaenicophaeus sumatranus	Chestnut-bellied Malkoha			416229	19.4112	4.2	15.1358	0	94.3163	15.1358	13.3851	55712.5	NT	NT	LC	NT
Philentoma pyrhoptera	Rufous-winged Philentoma			431698	18.7441	5	17.1901	0	96.402	17.1901	13.2776	57319.3	LC	NT	LC	NT
Philentoma velata	Maroon-breasted Philentoma			403302	18.6475	5	17.109	0	94.5213	17.109	13.3356	53782.7	NT	NT	LC	NT
Picus puniceus	Crimson-winged Woodpecker			480053	16.8048	5.6	17.2442	0	94.4883	17.2442	14.8753	71409.2	LC	NT	LC	NT
Pityriasis gymnocephala	Bornean Bristlehead			361403	12.9516	9.3	21.4901	0	100	21.4901	12.3727	44715.2	NT	NT	LC	NT
Platysmurus leucopterus	Malay Black Magpie		DM	106265	31.4753	5.5	29.525	0	83.6323	29.525	25.5634	27164.9	LC	NT	LC	NT
Pomatorhinus montanus	Chestnut-backed Scimitar-babbler	Low	DM	492548	11.627	5.5	12.0495	15.5959	100	27.6454	16.4535	81041.5	LC	LC	NT	NT
Psilopogon chrysopogon	Gold-whiskered Barbet			374215	14.9683	8.5	22.5656	0	93.6997	22.5656	11.9397	44680	LC	NT	LC	NT
Psilopogon duvaucelii	Black-eared Barbet			378252	19.814	8.5	28.7576	0	98.7806	28.7576	13.2132	49979.1	LC	NT	LC	NT
Psilopogon henricii	Yellow-crowned Barbet			292398	20.031	8.5	29.0235	0	98.7638	29.0235	14.1318	41321	NT	NT	LC	NT
Psilopogon mystacophanos	Red-throated Barbet			388720	20.0184	8.5	29.0081	0	92.2701	29.0081	13.9291	54145.3	NT	NT	LC	NT
Psilopogon rafflesii	Red-crowned Barbet			269492	20.3346	8.5	29.3938	0	96.122	29.3938	12.6833	34180.3	NT	NT	LC	NT
Psittinus cyanurus	Blue-rumped Parrot	Low	DM	520392	15.8796	3.8	11.4257	15.9455	95.5448	27.3712	17.2073	89545.7	NT	LC	NT	NT
Ptilocichla leucogrammica	Bornean Wren-babbler			248207	16.5938	5.1	15.6504	0	100	15.6504	7.93965	19706.8	VU	NT	LC	NT
Rhaphidura leucopygialis	Silver-rumped Spinetail			325566	21.7168	7.2	27.0217	0	97.6417	27.0217	14.5618	47408.2	LC	NT	LC	NT
Rhipidura perlata	Spotted Fantail			499243	16.9246	4.9	15.3634	0	99.9833	15.3634	16.2965	81359.1	LC	NT	LC	NT
Treron fulvicollis	Cinnamon-headed Green-pigeon		LH	187596	30.4754	4.2	22.7891	0	94.5922	22.7891	14.6126	27412.7	NT	NT	LC	NT
Trichastoma bicolor	Ferruginous Babbler			202476	23.6501	3.9	16.9677	0	93.4026	16.9677	14.9022	30173.3	LC	NT	LC	NT
Trichastoma buettikoferi	Sumatran Babbler			63397	39.0722	3.9	26.5675	0	100	26.5675	31.1441	19744.4	NT	NT	LC	NT
Trichastoma malaccense	Short-tailed Babbler			438150	17.302	4.9	15.6795	0	98.332	15.6795	13.9241	61008.5	NT	NT	LC	NT
Trichastoma rostratum	White-chested Babbler			277694	21.5193	3.9	15.5547	0	96.5525	15.5547	12.0269	33397.9	NT	NT	LC	NT
Aethopyga temminckii	Temminck's Sunbird			308922	7.67297	4.2	6.25749	0	97.9039	6.25749	14.4818	44737.4	LC	LC	LC	LC
Alcedo euryzona	Javan Blue-banded Kingfisher			8805.74	-7.38908	4.5	-6.85884	0	100	-6.85884	26.0804	2296.58	CR	LC	LC	LC	Specialist in riverine forests only, the decline of which is not captured by our resutls, therefore threat is underestimated
Alcippe brunneicauda	Brown Fulvetta			297448	16.5002	3.8	11.847	0	98.4574	11.847	12.1507	36142.1	NT	LC	LC	LC
Alcippe pyrrhoptera	Javan Fulvetta			4119.97	-10.3837	3.8	-8.18192	0	100	-8.18192	27.7408	1142.91	LC	LC	LC	LC
Alophoixus finschii	Finsch's Bulbul			369096	16.774	not_set	10.6364	0	100	10.6364	13.9605	51527.6	NT	LC	LC	LC
Anthreptes rhodolaemus	Red-throated Sunbird			140192	13.6997	5.7	14.5206	0	85.3812	14.5206	15.371	21549	NT	LC	LC	LC
Arachnothera affinis	Streaky-breasted Spiderhunter			156397	7.61897	4.2	6.21474	0	100	6.21474	16.8407	26338.3	LC	LC	LC	LC
Arachnothera chrysogenys	Yellow-eared Spiderhunter			406502	18.4967	4.2	14.473	0	96.8454	14.473	14.434	58674.4	LC	LC	LC	LC
Arachnothera crassirostris	Thick-billed Spiderhunter			352551	15.0913	4.2	11.9627	0	99.0574	11.9627	11.7225	41327.8	LC	LC	LC	LC
Arachnothera flavigaster	Spectacled Spiderhunter			421184	17.9957	4.2	14.1079	0	94.7343	14.1079	13.8825	58470.9	LC	LC	LC	LC
Arachnothera modesta	Grey-breasted Spiderhunter			373950	18.2465	4.2	14.2908	0	93.0663	14.2908	15.506	57984.9	LC	LC	LC	LC
Arachnothera robusta	Long-billed Spiderhunter			165781	14.9476	4.2	11.8552	0	93.7425	11.8552	20.2847	33628	LC	LC	LC	LC
Calyptomena hosii	Hose's Broadbill			153490	4.73389	4.2	3.90449	0	100	3.90449	12.487	19166.3	NT	LC	LC	LC
Calyptomena viridis	Green Broadbill			520716	15.6581	4.2	12.3851	0	91.159	12.3851	17.1793	89455.4	NT	LC	LC	LC
Carpococcyx radiceus	Bornean Ground-cuckoo		LH	287275	10.4452	4.2	8.42819	0	100	8.42819	10.1471	29149.9	NT	LC	LC	LC
Chrysocolaptes strictus	Javan Flameback			2522.18	4.8613	5	4.75255	0	100	4.75255	33.9563	856.439	VU	LC	LC	LC
Chrysophlegma mentale	Javan Yellownape			6459.86	-4.81596	5.6	-5.53287	0	100	-5.53287	34.0192	2197.6	NT	LC	LC	LC
Cyanoderma bicolor	Grey-hooded Babbler			333273	13.6879	3.7	9.67497	0	100	9.67497	10.0296	33425.8	LC	LC	LC	LC
Cymbirhynchus macrorhynchos	Black-and-red Broadbill			517407	16.6536	not_set	10.5638	0	82.2812	10.5638	16.9747	87828	LC	LC	LC	LC
Cyornis superbus	Bornean Blue-flycatcher			313013	14.4193	not_set	9.20751	0	100	9.20751	9.28248	29055.4	LC	LC	LC	LC
Cyornis umbratilis	Grey-chested Jungle-flycatcher			472006	16.6852	3.8	11.9723	0	99.8354	11.9723	15.4107	72739.4	NT	LC	LC	LC
Enicurus ruficapillus	Chestnut-naped Forktail			396881	18.8266	3.8	13.4102	0	94.3902	13.4102	13.0213	51679.2	NT	LC	LC	LC
Erythropitta arquata	Blue-banded Pitta			180698	4.24751	4.2	3.50989	0	100	3.50989	16.5674	29937	LC	LC	LC	LC
Euptilotus eutilotus	Puff-backed Bulbul			410879	16.1545	not_set	10.2624	0	93.0713	10.2624	14.4382	59323.4	NT	LC	LC	LC
Eurylaimus javanicus	Javan Broadbill		DM	9046.89	-7.27587	4.2	-6.28665	0	100	-6.28665	25.8203	2335.93	NT	LC	LC	LC
Ficedula dumetoria	Rufous-chested Flycatcher			284898	4.60442	3.9	3.53305	0	96.3726	3.53305	18.4075	52442.6	LC	LC	LC	LC
Glaucidium castanopterum	Javan Owlet		DM	5046.95	-6.79088	3.8	-5.28431	0	100	-5.28431	24.55	1239.02	LC	LC	LC	LC
Harpactes orrhophaeus	Cinnamon-rumped Trogon			276669	10.2171	7.3	13.9017	0	97.7845	13.9017	17.2483	47720.8	NT	LC	LC	LC
Hemicircus concretus	Red-crested Woodpecker			4434.1	-7.01865	5	-7.25326	0	100	-7.25326	17.3021	767.192	LC	LC	LC	LC
Hemipus hirundinaceus	Black-winged Flycatcher-shrike			415307	19.3874	not_set	12.1985	0	94.7821	12.1985	13.9745	58036.9	LC	LC	LC	LC
Hemixos cinereus	Cinereous Bulbul			99944.7	4.96379	3.5	3.42054	0	95.8149	3.42054	26.7031	26688.3	LC	LC	LC	LC
Hemixos connectens	Green-winged Bulbul			167745	4.36786	3.5	3.01556	0	100	3.01556	17.2714	28971.9	LC	LC	LC	LC
Hydrornis baudii	Blue-headed Pitta			248207	16.5938	4.2	13.0785	0	100	13.0785	7.93965	19706.8	VU	LC	LC	LC
Hydrornis caeruleus	Giant Pitta			159893	12.3928	4.2	9.92541	0	86.7425	9.92541	9.87527	15789.8	NT	LC	LC	LC
Hydrornis guajanus	Javan Banded Pitta			8405.14	-3.64636	4.2	-3.1065	0	100	-3.1065	23.28	1956.72	LC	LC	LC	LC
Hydrornis schwaneri	Bornean Banded Pitta			360000	12.814	4.2	10.2462	0	100	10.2462	12.4021	44647.6	LC	LC	LC	LC
Iole charlottae	Buff-vented Bulbul			406623	18.6703	3.5	12.3232	0	95.3695	12.3232	13.1413	53435.5	NT	LC	LC	LC
Ixos malaccensis	Streaked Bulbul			396466	18.2848	3.5	12.0832	0	94.8704	12.0832	13.4994	53520.4	NT	LC	LC	LC
Lacedo melanops	Black-faced Kingfisher			344458	11.8242	5.7	12.6572	0	100	12.6572	12.3545	42556.2	LC	LC	LC	LC
Macropygia emiliana	Ruddy Cuckoo-dove		LH	283547	4.76614	5.2	4.84345	0	93.7928	4.84345	19.3467	54857.1	LC	LC	LC	LC
Malacopteron magnum	Rufous-crowned Babbler			332095	12.9192	4.8	11.7116	0	97.3858	11.7116	12.8491	42671.2	NT	LC	LC	LC
Meiglyptes grammithorax	Buff-rumped Woodpecker			503775	16.568	3.5	11.0078	0	93.9905	11.0078	17.1346	86319.9	LC	LC	LC	LC
Meiglyptes tristis	White-rumped Woodpecker			3813.72	-0.439683	3.5	-0.308207	0	100	-0.308207	29.537	1126.46	EN	LC	LC	LC
Meiglyptes tukki	Buff-necked Woodpecker			295792	19.8456	3.5	13.0508	0	93.6663	13.0508	14.0913	41681.1	NT	LC	LC	LC
Microtarsus melanoleucos	Black-and-white Bulbul			490183	15.7169	not_set	9.99746	0	98.9927	9.99746	16.6005	81372.8	NT	LC	LC	LC
Mixornis bornensis	Bold-striped Tit-babbler			283558	15.5612	3.9	11.4862	0	99.9906	11.4862	10.3732	29414.2	LC	LC	LC	LC
Mixornis flavicollis	Grey-cheeked Tit-babbler			8193.67	-6.62893	3.9	-5.29458	0	100	-5.29458	28.043	2297.75	LC	LC	LC	LC
Oriolus xanthonotus	Dark-throated Oriole		DM	406580	17.8066	3.7	12.4147	0	93.5431	12.4147	13.4965	54874.1	NT	LC	LC	LC
Otus mentawi	Mentawai Scops-owl		DM	4736.99	0	3.7	0	0	100	0	36.331	1721	NT	LC	LC	LC
Phaenicophaeus oeneicaudus	Mentawai Malkoha			4705.88	0	4.2	0	0	100	0	36.5712	1721	LC	LC	LC	LC
Platysmurus aterrimus	Bornean Black Magpie			305254	14.3947	5.5	14.7094	0	100	14.7094	9.47674	28928.1	LC	LC	LC	LC
Polyplectron malacense	Malay Peacock-pheasant	Low	LH	34282.7	13.7804	5	12.9285	0	99.1908	12.9285	18.1112	6209	VU	LC	LC	LC
Prionochilus maculatus	Yellow-breasted Flowerpecker			512819	16.4593	not_set	10.4466	0	93.7295	10.4466	17.0784	87581.4	LC	LC	LC	LC
Prionochilus percussus	Crimson-breasted Flowerpecker			533345	15.4924	not_set	9.86123	0	96.5006	9.86123	17.2307	91899.3	LC	LC	LC	LC
Prionochilus thoracicus	Scarlet-breasted Flowerpecker			470881	16.736	not_set	10.6135	0	99.8115	10.6135	15.345	72256.9	NT	LC	LC	LC
Prionochilus xanthopygius	Yellow-rumped Flowerpecker			191873	11.8375	not_set	7.61725	0	100	7.61725	16.1554	30997.9	LC	LC	LC	LC
Psilopogon australis	Yellow-eared Barbet			8192.54	-5.09959	8.5	-9.04014	0	100	-9.04014	24.3677	1996.34	LC	LC	LC	LC
Psilopogon javensis	Black-banded Barbet			8162.08	-2.73343	8.5	-4.75207	0	100	-4.75207	23.5462	1921.86	NT	LC	LC	LC
Pycnonotus brunneus	Red-eyed Bulbul			335026	22.5006	not_set	14.0273	0	96.7137	14.0273	13.1419	44028.8	LC	LC	LC	LC
Pycnonotus cyaniventris	Grey-bellied Bulbul			410998	15.9718	not_set	10.1519	0	93.0275	10.1519	14.4078	59215.8	NT	LC	LC	LC
Pycnonotus erythropthalmos	Spectacled Bulbul			392583	20.2367	not_set	12.7008	0	95.3735	12.7008	13.1033	51441.5	LC	LC	LC	LC
Pycnonotus leucogrammicus	Cream-striped Bulbul			40217.5	2.50486	not_set	1.65741	0	100	1.65741	38.2098	15367	LC	LC	LC	LC
Pycnonotus plumosus	Olive-winged Bulbul			491184	16.5019	not_set	10.4723	0	93.8937	10.4723	15.917	78181.7	LC	LC	LC	LC
Pycnonotus simplex	Cream-vented Bulbul			464799	17.6697	not_set	11.1746	0	96.8848	11.1746	14.6352	68024.1	LC	LC	LC	LC
Pycnonotus squamatus	Scaly-breasted Bulbul			192678	4.52391	not_set	2.97534	0	97.4879	2.97534	18.5175	35679.1	NT	LC	LC	LC
Pycnonotus tympanistrigus	Spot-necked Bulbul			50644.9	7.03896	not_set	4.59478	0	100	4.59478	32.8912	16657.7	NT	LC	LC	LC
Ramphiculus jambu	Jambu Fruit-dove		LH	517474	16.546	3.6	11.2896	0	95.2477	11.2896	16.9684	87807.1	NT	LC	LC	LC
Rhinortha chlorophaea	Raffles's Malkoha			516722	16.552	4.2	13.0476	0	93.4174	13.0476	16.9741	87709	LC	LC	LC	LC
Rhipidura euryura	White-bellied Fantail			4518.27	-12.3478	4.9	-12.8075	0	100	-12.8075	28.707	1297.06	LC	LC	LC	LC
Sasia abnormis	Rufous Piculet			325124	20.0279	3.8	14.2074	0	88.833	14.2074	14.4573	47004.3	LC	LC	LC	LC
Setornis criniger	Hook-billed Bulbul			266831	22.6093	3.5	14.7404	0	100	14.7404	9.73165	25967	VU	LC	LC	LC
Stachyris grammiceps	White-breasted Babbler			4950.8	-13.9086	3.7	-10.7881	0	100	-10.7881	28.3922	1405.64	NT	LC	LC	LC
Stachyris leucotis	White-necked Babbler			88605.5	12.1334	3.7	8.62081	0	94.4271	8.62081	25.6742	22748.8	NT	LC	LC	LC
Stachyris maculata	Chestnut-rumped Babbler			237170	16.9911	3.7	11.8783	0	97.5512	11.8783	10.685	25341.7	NT	LC	LC	LC
Stachyris nigricollis	Black-throated Babbler			58552	14.5337	3.7	10.2438	0	89.3156	10.2438	33.7235	19745.8	NT	LC	LC	LC
Stachyris poliocephala	Grey-headed Babbler			252510	18.8716	3.7	13.1107	0	95.7265	13.1107	18.2319	46037.4	LC	LC	LC	LC
Treron olax	Little Green-pigeon		LH	487527	17.4229	4.2	13.6886	0	96.6256	13.6886	15.7738	76901.6	LC	LC	LC	LC
Tricholestes criniger	Hairy-backed Bulbul			405128	19.5296	not_set	12.2828	0	96.664	12.2828	14.1655	57388.5	LC	LC	LC	LC
Turdinus atrigularis	Black-throated Wren-babbler			39048.6	14.257	4.4	11.844	0	100	11.844	9.51158	3714.13	NT	LC	LC	LC
Turdinus macrodactylus	Large Wren-babbler			41819.4	14.8638	4.4	12.318	0	80.1876	12.318	23.8116	9957.87	NT	LC	LC	LC
Zanclostomus javanicus	Red-billed Malkoha			523034	16.1733	4.2	12.7675	0	93.8254	12.7675	17.2046	89986.2	LC	LC	LC	LC
