# Supplementary material for: Combined impacts of deforestation and wildlife trade on tropical biodiversity are severely underestimated
Source: Nat Commun. 2018 Oct 3;9:4052. doi: 10.1038/s41467-018-06579-2 (PMC6170487; doi:10.1038/s41467-018-06579-2)
Supplement: Supplementary file 5 — Supplementary Data 2 [file 41467_2018_6579_MOESM5_ESM.xlsx]

## Sheet: Sheet1
Scientific Name	Common name	Persecution	Area_2015KM2	Perc change 00-15	Gen time	expected hloss 3 gen	Hunting impact	perc sundaland	Combined hunting Hloss	perc PA	PA area15 km2	Current Red List	Hloss Red List	Hunt Red List	Combined Red List
Buceros bicornis	Great Hornbill	Medium	129583	25.1199	18.4	60.6329	30.7774	17.1058	91.4103	29.2644	37921.8	NT	EN	VU	CR
Ducula rosacea	Pink-headed Imperial-pigeon	High	149.802	0	6.6	0	98.8114	1.63043	98.8114	20.4911	30.6961	NT	LC	CR	CR
Psittacula alexandri	Red-breasted Parakeet	High	14850.1	8.695	7.5	12.2611	90.0266	6.42293	102.288	36.8889	5478.03	NT	LC	CR	CR
Asarcornis scutulata	White-winged Duck	Medium	100410	29.1743	7.8	36.8466	38.1827	43.1296	75.0293	33.7343	33872.8	EN	VU	VU	EN
Ducula aenea	Green Imperial-pigeon	High	533660	15.5192	6.6	18.6103	54.157	28.9841	72.7673	17.2264	91930.3	LC	NT	EN	EN
Gracula religiosa	Common Hill Myna	High	528112	16.3218	4.1	12.591	53.818	38.2522	66.409	17.0837	90221.1	LC	LC	EN	EN
Icthyophaga humilis	Lesser Fish-eagle		311655	22.8195	17.3	54.8699	0	37.3649	54.8699	13.6424	42517.3	NT	EN	LC	EN
Icthyophaga ichthyaetus	Grey-headed Fish-eagle		280135	24.1452	17.3	56.9248	0	28.2711	56.9248	17.3563	48621.1	NT	EN	LC	EN
Ictinaetus malaiensis	Black Eagle		381453	20.262	18	52.0208	0	37.9346	52.0208	13.1862	50299.1	LC	EN	LC	EN
Kittacincla malabarica	White-rumped Shama	High	504178	16.0507	3.6	10.9692	53.2668	32.8013	64.2359	15.941	80371	LC	LC	EN	EN
Rhyticeros undulatus	Wreathed Hornbill	Medium	527322	15.6905	19	45.0847	26.8542	45.0401	71.9389	17.4157	91836.9	LC	VU	NT	EN
Zosterops palpebrosus	Oriental White-eye	High	178251	21.6402	3.5	14.1514	55.0181	11.5221	69.1695	27.034	48188.5	LC	LC	EN	EN
Anthracoceros albirostris	Oriental Pied Hornbill	Low	531360	15.3963	9.2	24.7802	16.2013	32.7786	40.9815	17.2833	91836.7	LC	NT	NT	VU
Caloperdix oculeus	Ferruginous Partridge	Medium	225229	11.2636	5	10.6903	22.0726	79.3858	32.7629	20.7833	46810.1	NT	LC	NT	VU
Chalcophaps indica	Grey-capped Emerald Dove	Low	515925	15.9099	5.6	16.4013	16.316	31.1817	32.7173	16.3775	84495.5	LC	NT	NT	VU
Chloropsis moluccensis	Blue-winged Leafbird	Low	417799	18.2788	4.2	14.3144	17.186	44.0876	31.5004	13.7724	57541	LC	LC	NT	VU
Chrysocolaptes guttacristatus	Greater Flameback	Low	37256.8	37.2208	5	31.4018	13.62	8.79376	45.0218	22.7254	8466.77	LC	VU	LC	VU
Corvus enca	Slender-billed Crow	Low	415913	17.7044	7.3	22.8965	16.5354	74.9678	39.4319	12.8048	53256.6	LC	NT	NT	VU
Cyornis rufigastra	Mangrove Blue-flycatcher	Low	60390.5	25.1858	not_set	15.577	21.8118	65.3728	37.3888	19.0866	11526.5	LC	NT	NT	VU
Gallus gallus	Red Junglefowl	Medium	162736	22.747	5	20.484	27.3717	13.8465	47.8556	27.8911	45388.9	LC	NT	NT	VU
Gallus varius	Green Junglefowl	Medium	8871.02	-3.67867	5	-3.7425	49.9142	72.015	46.1717	24.3445	2159.6	LC	LC	VU	VU
Irena puella	Asian Fairy-bluebird	Medium	532446	15.4857	4.2	12.2568	27.0028	39.914	39.2596	17.2632	91917.5	LC	LC	NT	VU
Lonchura leucogastra	White-bellied Munia	Low	348557	21.0162	not_set	13.1597	17.9779	76.2582	31.1376	17.3923	60622.2	LC	LC	NT	VU
Lophotriorchis kienerii	Rufous-bellied Eagle		533838	15.502	18	42.9348	0	39.5893	42.9348	17.2228	91942.1	LC	VU	LC	VU
Malacocincla abbotti	Abbott's Babbler	Low	516572	16.6467	4.9	15.13	15.872	64.4368	31.002	17.005	87843.1	LC	NT	NT	VU
Nisaetus cirrhatus	Changeable Hawk-eagle		516907	15.6624	18.5	44.1531	0	32.7512	44.1531	16.5689	85646	LC	VU	LC	VU
Pernis ptilorhynchus	Oriental Honey-buzzard		417706	18.9348	11.8	36.2184	0	11.2972	36.2184	16.497	68908.8	LC	VU	LC	VU
Spilornis cheela	Crested Serpent-eagle		533836	15.5107	12.9	33.1193	0	21.7835	33.1193	17.2229	91942	LC	VU	LC	VU
Accipiter trivirgatus	Crested Goshawk		359086	18.2488	7.2	23.233	0	27.8957	23.233	14.114	50681.3	LC	NT	LC	NT
Arborophila charltonii	Chestnut-necklaced Partridge	Medium	31181.2	13.0455	5.4	13.1951	9.43749	67.8014	22.6326	24.4229	7615.36	VU	LC	LC	NT
Aviceda jerdoni	Jerdon's Baza		410834	16.0653	7.6	21.7694	0	54.1721	21.7694	14.4332	59296.7	LC	NT	LC	NT
Batrachostomus javensis	Horsfield's Frogmouth		423495	12.1073	7.5	16.6687	0	71.0474	16.6687	13.6014	57601.1	LC	NT	LC	NT
Cacomantis variolosus	Brush Cuckoo		183405	25.2983	4.2	19.2908	0	23.1067	19.2908	20.7264	38013.2	LC	NT	LC	NT
Chalcoparia singalensis	Ruby-cheeked Sunbird		352364	18.3278	5.7	18.9597	0	40.0766	18.9597	12.822	45180.1	LC	NT	LC	NT
Coracina striata	Bar-bellied Cuckoo-shrike		355784	20.5384	4.6	17.3255	0	78.4692	17.3255	13.9591	49664.1	LC	NT	LC	NT
Cuculus micropterus	Indian Cuckoo		526894	16.263	7	20.4612	0	14.6127	20.4612	17.0979	90087.6	LC	NT	LC	NT
Cyornis unicolor	Pale Blue-flycatcher	Low	241815	11.6533	not_set	7.50285	12.1179	25.9438	19.6208	18.429	44564	LC	LC	LC	NT
Dicrurus paradiseus	Greater Racquet-tailed Drongo	Low	533803	15.5143	not_set	9.8745	16.2502	24.8211	26.1247	17.224	91942.1	LC	LC	NT	NT
Dryocopus javensis	White-bellied Woodpecker		276855	23.7317	5.8	24.2316	0	41.1502	24.2316	15.7981	43737.9	LC	NT	LC	NT
Eurystomus orientalis	Oriental Dollarbird		533838	15.5112	5.6	16.0232	0	11.527	16.0232	17.2228	91942.1	LC	NT	LC	NT
Hemiprocne comata	Whiskered Treeswift		374327	19.6684	7.5	25.6939	0	76.9605	25.6939	12.4872	46743	LC	NT	LC	NT
Lacedo pulchella	Banded Kingfisher		152907	21.6836	5.7	22.0417	0	38.6692	22.0417	28.2906	43258.3	LC	NT	LC	NT
Leptocoma brasiliana	Maroon-bellied Sunbird		170748	24.3307	3.6	16.1899	0	41.4818	16.1899	19.3611	33058.8	LC	NT	LC	NT
Leptocoma calcostetha	Copper-throated Sunbird		91373.3	26.4437	3.6	17.477	0	78.215	17.477	23.7441	21695.7	LC	NT	LC	NT
Macheiramphus alcinus	Bat Hawk		516617	16.647	7.6	22.4657	0	9.83751	22.4657	17.0003	87826.5	LC	NT	LC	NT
Micropternus brachyurus	Rufous Woodpecker		473664	16.8816	5	15.6144	0	21.0892	15.6144	15.2454	72211.8	LC	NT	LC	NT
Mulleripicus pulverulentus	Great Slaty Woodpecker		417750	12.7327	6.5	15.315	0	37.0515	15.315	13.1475	54923.7	VU	NT	LC	NT
Myophonus caeruleus	Blue Whistling-thrush		161199	22.6733	4.3	17.8381	0	10.1331	17.8381	28.1386	45359	LC	NT	LC	NT
Pachycephala cinerea	Mangrove Whistler		163235	20.3532	6.7	24.0124	0	64.0941	24.0124	23.0878	37687.3	LC	NT	LC	NT
Pericrocotus flammeus	Scarlet Minivet	Low	527934	16.3294	not_set	10.3682	16.1415	23.1749	26.5097	17.0866	90206.1	LC	LC	NT	NT
Phodilus badius	Oriental Bay-owl		527070	16.3059	5.9	17.59	0	42.3177	17.59	17.1056	90158.5	LC	NT	LC	NT
Pitta megarhyncha	Mangrove Pitta		8046.68	33.6498	4.2	24.8645	0	61.1167	24.8645	23.637	1901.99	NT	NT	LC	NT
Pitta sordida	Western Hooded Pitta		341106	21.5892	4.2	16.6954	0	35.3413	16.6954	12.9242	44085.2	LC	NT	LC	NT
Ptilinopus melanospilus	Black-naped Fruit-dove	Low	9689.17	-4.94984	3.5	-3.51971	29.5362	27.6122	26.0165	24.5783	2381.44	LC	LC	NT	NT
Strix leptogrammica	Brown Wood-owl		474258	16.1235	9.6	26.7468	0	22.8276	26.7468	15.3615	72853.2	LC	NT	LC	NT
Strix seloputo	Spotted Wood-owl		32804.2	12.6617	9.6	21.662	0	35.9482	21.662	15.8476	5198.67	LC	NT	LC	NT
Terpsiphone affinis	Oriental Paradise-flycatcher		517325	15.8771	5.8	16.9026	0	37.3162	16.9026	17.0756	88336.4	LC	NT	LC	NT
Treron curvirostra	Thick-billed Green-pigeon		266718	24.0598	4.2	18.4326	0	30.9005	18.4326	21.7031	57886	LC	NT	LC	NT
Abroscopus superciliaris	Yellow-bellied Warbler		380467	19.468	3.6	13.1586	0	47.9009	13.1586	12.9558	49292.5	LC	LC	LC	LC
Accipiter virgatus	Besra		177763	4.23471	7.2	5.92389	0	6.18325	5.92389	22.8914	40692.5	LC	LC	LC	LC
Aegithina lafresnayei	Great Iora		50610	8.5129	4.8	7.8688	0	8.42048	7.8688	18.1953	9208.63	LC	LC	LC	LC
Aethopyga siparaja	Crimson Sunbird		533380	15.5003	4.2	12.2677	0	30.208	12.2677	17.233	91917.3	LC	LC	LC	LC
Arachnothera hypogrammica	Purple-naped Spiderhunter		444762	17.2607	4.2	13.5695	0	56.9723	13.5695	13.7415	61116.9	LC	LC	LC	LC
Arachnothera longirostra	Little Spiderhunter		445224	16.7432	4.2	13.1888	0	38.0084	13.1888	14.1172	62853.1	LC	LC	LC	LC
Brachypodius atriceps	Black-headed Bulbul		510740	15.9341	not_set	10.1291	0	49.0613	10.1291	16.5387	84469.9	LC	LC	LC	LC
Cacomantis sonneratii	Banded Bay Cuckoo		533380	15.4916	4.2	12.2612	0	29.9624	12.2612	17.233	91917.5	LC	LC	LC	LC
Caloenas nicobarica	Nicobar Pigeon		12343.8	-15.388	6.6	-22.3955	0	11.417	-22.3955	15.5303	1917.04	NT	LC	LC	LC
Ceyx erithaca	Oriental Dwarf-kingfisher		523180	15.4615	4.2	12.2388	0	45.8303	12.2388	17.3242	90636.5	LC	LC	LC	LC
Chrysococcyx xanthorhynchus	Violet Cuckoo		500160	16.2321	4.2	12.811	0	48.2726	12.811	16.131	80680.7	LC	LC	LC	LC
Corydon sumatranus	Dusky Broadbill		513505	16.5161	4.2	13.0211	0	59.3532	13.0211	17.0738	87674.8	LC	LC	LC	LC
Culicicapa ceylonensis	Grey-headed Canary-flycatcher		525926	16.3462	not_set	10.3783	0	31.6095	10.3783	17.1497	90194.6	LC	LC	LC	LC
Cyanoderma rufifrons	Rufous-fronted Babbler		388316	16.3747	3.7	11.4709	0	40.018	11.4709	19.104	74184.1	LC	LC	LC	LC
Cyornis banyumas	Hill Blue-flycatcher		162361	2.81421	not_set	1.86038	0	17.8315	1.86038	17.1246	27803.7	LC	LC	LC	LC
Cyornis concretus	White-tailed Flycatcher		320329	5.18363	not_set	3.40251	0	55.4901	3.40251	20.5474	65819.2	LC	LC	LC	LC
Cyornis sumatrensis	Indochinese Blue-flycatcher		48374.4	7.96118	not_set	5.18247	0	12.4011	5.18247	17.1729	8307.28	LC	LC	LC	LC
Dicaeum agile	Thick-billed Flowerpecker		107339	11.7535	not_set	7.56505	0	10.2027	7.56505	19.0871	20488	LC	LC	LC	LC
Dicaeum chrysorrheum	Yellow-vented Flowerpecker		397994	19.2693	not_set	12.1284	0	40.0213	12.1284	13.3278	53043.9	LC	LC	LC	LC
Dicaeum minullum	Plain Flowerpecker		184291	21.2976	not_set	13.3247	0	16.3586	13.3247	28.6844	52862.9	LC	LC	LC	LC
Dicaeum trigonostigma	Orange-bellied Flowerpecker		532353	15.3124	not_set	9.7519	0	63.1941	9.7519	17.2593	91880.4	LC	LC	LC	LC
Dicrurus aeneus	Bronzed Drongo		362125	20.6151	not_set	12.9238	0	24.3766	12.9238	16.7888	60796.3	LC	LC	LC	LC
Enicurus leschenaulti	White-crowned Forktail		523978	16.1133	3.8	11.5845	0	23.5433	11.5845	17.1955	90100.9	LC	LC	LC	LC
Erpornis zantholeuca	White-bellied Erpornis		410625	12.4556	4.4	10.4226	0	24.1715	10.4226	13.0252	53484.6	LC	LC	LC	LC
Eumyias thalassinus	Verditer Flycatcher		496784	16.892	3.8	12.1121	0	28.8354	12.1121	16.3675	81311	LC	LC	LC	LC
Eurylaimus harterti	Banded Broadbill		515307	16.6438	4.2	13.1154	0	61.8725	13.1154	17.0274	87743.3	LC	LC	LC	LC
Gecinulus viridis	Bamboo Woodpecker		11722.1	-4.84898	5	-4.96026	0	9.43047	-4.96026	6.43119	753.871	LC	LC	LC	LC
Halcyon coromanda	Ruddy Kingfisher		524811	15.8394	3.8	11.3983	0	49.8622	11.3983	17.0691	89580.8	LC	LC	LC	LC
Hemipus picatus	Bar-winged Flycatcher-shrike		459221	13.046	not_set	8.36473	0	21.4256	8.36473	16.1294	74069.5	LC	LC	LC	LC
Hypothymis azurea	Black-naped Monarch		533881	15.5081	4.2	12.2735	0	21.1533	12.2735	17.2214	91942.1	LC	LC	LC	LC
Lyncornis macrotis	Great Eared-nightjar		3334.37	-9.06594	5.4	-10.2541	0	0.594925	-10.2541	12.9049	430.297	LC	LC	LC	LC
Malacopteron cinereum	Scaly-crowned Babbler		408563	15.0923	4.8	13.5513	0	69.3079	13.5513	13.3521	54551.9	LC	LC	LC	LC
Melanochlora sultanea	Sultan Tit		50692.6	8.91171	5.2	8.87684	0	8.59541	8.87684	18.1308	9190.96	LC	LC	LC	LC
Mixornis gularis	Pin-striped Tit-babbler		125156	17.1548	3.9	12.5916	0	15.0376	12.5916	33.6304	42090.4	LC	LC	LC	LC
Ninox scutulata	Brown Boobook		507638	16.7965	4.1	12.9344	0	26.3303	12.9344	16.2139	82307.8	LC	LC	LC	LC
Orthotomus atrogularis	Dark-necked Tailorbird		369339	19.8991	not_set	12.5015	0	39.5448	12.5015	16.7536	61877.4	LC	LC	LC	LC
Otus sagittatus	White-fronted Scops-owl		21914.8	8.38849	3.7	6.03512	0	35.4747	6.03512	22.279	4882.38	VU	LC	LC	LC
Pellorneum ruficeps	Puff-throated Babbler		26806	0.303751	4.1	0.248791	0	3.09246	0.248791	17.6138	4721.55	LC	LC	LC	LC
Picoides canicapillus	Grey-capped Woodpecker		479819	11.9722	5.2	11.7512	0	13.0133	11.7512	16.2764	78097.4	LC	LC	LC	LC
Picumnus innominatus	Speckled Piculet		80656.5	12.751	4.2	10.1983	0	4.1382	10.1983	32.9108	26544.7	LC	LC	LC	LC
Pseudibis davisoni	White-shouldered Ibis		10615.9	8.43824	7	11.1721	0	50.6697	11.1721	6.30942	669.8	CR	LC	LC	LC
Pycnonotus flaviventris	Black-crested Bulbul		20975.6	-4.41762	not_set	-2.98442	0	1.73815	-2.98442	9.4396	1980.01	LC	LC	LC	LC
Rhyticeros subruficollis	Plain-pouched Hornbill	Medium	4714.52	-6.88971	19	-29.85	0	11.7336	-29.85	12.3722	583.29	VU	LC	LC	LC
Sitta frontalis	Velvet-fronted Nuthatch		524097	16.2477	4	12.2511	0	27.804	12.2511	17.183	90055.8	LC	LC	LC	LC
Surniculus lugubris	Square-tailed Drongo-cuckoo		518653	16.2689	4.2	12.8383	0	75.4668	12.8383	17.2092	89255.9	LC	LC	LC	LC
Tephrodornis virgatus	Large Wood-shrike		484978	17.2454	3.9	12.654	0	30.0142	12.654	15.5991	75652.3	LC	LC	LC	LC
Treron griseicauda	Grey-cheeked Green-pigeon		9543.32	-4.96901	4.2	-4.25511	0	54.0385	-4.25511	24.9543	2381.47	LC	LC	LC	LC
